# Supplementary material for: Cytotoxicity Study of UV-Laser-Irradiated PLLA Surfaces Subjected to Bio-Ceramisation: A New Way towards Implant Surface Modification
Source: Int J Mol Sci. 2021 Aug 5;22(16):8436. doi: 10.3390/ijms22168436 (PMC8395104; doi:10.3390/ijms22168436)
Supplement: Supplementary file 1 [file ijms-22-08436-s001.zip]

Archive with 1 entries (1 files):
- ijms-1285774-supplementary.pdf
